# Supplementary material for: Peer Support Needs and Preferences for Digital Peer Navigation among Adolescent and Young Adults with Cancer: A Canadian Cross-Sectional Survey
Source: Curr Oncol. 2022 Feb 16;29(2):1163–75. doi: 10.3390/curroncol29020099 (PMC8870696; doi:10.3390/curroncol29020099)
Supplement: Supplementary file 1 [file curroncol-29-00099-s001.zip]

Archive with 1 entries (1 files):
- curroncol-1571938-supplementary.pdf
